# Supplementary material for: A rule-based model of insulin signalling pathway
Source: BMC Syst Biol. 2016 Jun 1;10:38. doi: 10.1186/s12918-016-0281-4 (PMC4888568; doi:10.1186/s12918-016-0281-4)
Supplement: Additional file 2: — Protein_data. Experimental data of pAKT-S473, pmTORC1-S2448 and ppERK1/2-Y202,Y204 at time 2, 5, 10, 30 and 60 min following insulin plus amino acids, i.e. leucine, stimulation [41]. Data are available in three bioplogical replicates (A, B and C in the file). To correct for the antibody efficiency, all band densities for each protein are expressed relative to the baseline time 0′. Moreover, to allow for comparison among different membranes, the ratios between phosphorylated and total proteins are calculated. (XLSX 9 kb) [file 12918_2016_281_MOESM2_ESM.xlsx]

## Sheet: mTORratio
t	mTOR_A_leuins	mTOR_B_leuins	mTOR_C_leuins	AKT_A_leuins	AKT_B_leuins	AKT_C_leuins	ERK12_A_leuins	ERK12_B_leuins	ERK12_C_leuins
0	1	1	1	1	1	1	1	1	1
2	0.965304	1.07449	1.78077	7.24365	15.1944	16.2136	2.06272	1.60842	2.07137
5	0.910034	1.40028	1.97738	6.53725	17.2203	20.3006	3.5831	3.04567	4.18353
10	1.03969	1.22145	1.77203	5.45202	14.5922	17.932	5.67055	4.73879	6.00171
30	1.14518	1.54895	1.82481	6.06952	13.656	21.6275	2.55954	1.49557	2.29859
60	0.958395	1.60324	2.20781	6.3122	14.5553	20.3289	1.85168	1.19623	1.70376
